# Supplementary material for: Nitrate Utilization Promotes Systemic Infection of Salmonella Typhimurium in Mice
Source: Int J Mol Sci. 2022 Jun 29;23(13):7220. doi: 10.3390/ijms23137220 (PMC9266322; doi:10.3390/ijms23137220)
Supplement: Supplementary file 1 [file ijms-23-07220-s001.zip]

Archive with 1 entries (1 files):
- ijms-1792597-supplementary.pdf
